# Supplementary material for: Affinities to Oxaliplatin: Vitamins from B Group vs. Nucleobases
Source: Int J Mol Sci. 2022 Sep 12;23(18):10567. doi: 10.3390/ijms231810567 (PMC9503415; doi:10.3390/ijms231810567)
Supplement: Supplementary file 1 [file ijms-23-10567-s001.zip]

Archive with 1 entries (1 files):
- ijms-1882000-supplementary.pdf
